# Supplementary material for: Transgene removal using an in cis programmed homing endonuclease via single-strand annealing in the mosquito Aedes aegypti
Source: Commun Biol. 2024 May 29;7:660. doi: 10.1038/s42003-024-06348-6 (PMC11137009; doi:10.1038/s42003-024-06348-6)
Supplement: Supplementary file 4 — Supplementary Data 1 [file 42003_2024_6348_MOESM4_ESM.xlsx]

## Sheet: Supplementary Data 1
	Supplemental Data1. The split-SSA test for transgene elimination of the kmoDR0.2-SceI strain by the nuclease-providing nos-I-SceI strain. (Fig 1d-e)
	kmoDR0.2-SceI (A)									kmoDR0.2-SceI (B)									kmoDR0.2-SceI (C)
	# F1	Total	WGR	W	WG	Blk	%WG	%Blk		# F1	Total	WGR	W	WG	Blk	%WG	%Blk		# F1	Total	WGR	W	WG	Blk	%WG	%Blk
	1	66	32	34						1	61	30	30	1		3.22581			1	39	15	21	3		16.6667
	2	69	35	34						2	73	41	32						2	74	37	37
	3	65	33	32						3	57	39	18						3	34	17	17
	4	73	39	34						4	58	44	14						4	8	5	3
	5	65	18	34	13		41.9355			5	77	43	34						5	49	28	21
	6	81	59	21	1		1.66667			6	79	24	49		6		20		6	52	27	25
	7	80	37	43						7	89	36	53						7	28	9	19
	8	46	27	19						8	66	39	27						8	53	21	32
	9	58	23	35						9	52	24	28						9	75	33	42
	10	62	28	34						10	74	37	37						10	56	34	22
	11	58	31	27						11	69	29	40						11	49	27	22
	12	60	30	28	2		6.25			12	74	34	40						12	44	19	25
	13	27	16	11						13	2	1	1						13	7	3	4
	14	63	26	37						14	87	37	48	2		5.12821			14	65	33	32
	15	55	41	14						15	90	46	44						15	63	24	39
	16	70	28	42						16	67	30	37						16	65	34	28	3		8.10811
	17	78	61	17						17	75	29	41	5		14.7059			17	67	25	38	4		13.7931
	18	57	43	14						18	52	29	23						18	56	27	29
	19	78	40	38						19	68	30	38						19	53	16	37
	20	86	40	46						20	75	29	41	5		14.7059			20	34	14	12	8		36.3636
	21	77	42	31		4		8.69565		21	65	29	35	1		3.33333			21	58	26	31		1		3.7037
	22	79	40	39						22	80	2	48	2	28	6.25	87.5		22	49	19	28		2		9.52381
	23	66	31	35						23	67	46	19	2		4.16667			23	60	26	34
	24	77	37	38		2		5.12821		24	53	27	26						24	69	36	31	2		5.26316
	25	88	47	41						25	58	38	16	4		9.52381			25	53	26	26	1		3.7037
	26	75	31	44						26	72	25	42	5		16.6667			26	54	15	39
	27	68	34	34						27	66	34	32						27	45	19	21	5		20.8333
	28	72	36	35	1		2.7027			28	48	23	25						28	27	13	14
	29	79	61	18						29	47	30	17						29	71	13	55	3		18.75
	30	66	35	28	2	1	5.26316	2.63158		30	69	33	36						30	49	16	33
	31	68	28	40						31	40	19	21						31	56	24	32
	32	61	43	14	4		8.51064			32	85	37	48						32	45	21	24
	33	45	33	9	3		8.33333			33	66	34	32						33	27	15	12
	34	50	28	21	1		3.44828			34	48	19	29						34	55	16	39
	35	38	19	19						35	66	34	32						35	55	27	28
	36	55	29	25		1		3.33333		36	71	36	35						36	55	25	29	1		3.84615
	37	84	42	42						37	65	39	26						37	68	23	45
	38	52	23	29						38	63	28	35						38	48	30	17	1		3.22581
	39	37	17	20						39	63	32	31						39	54	4	50
	40	55	29	26						40	55	24	30	1		4			40	68	31	35		2		6.06061
	41	69	35	32		2		5.40541		41	22	12	10						41	52	26	26
										42	35	18	17						42	61	13	48
										43	46	16	25	5		23.8095			43	48	7	29	9	3	47.3684	15.7895
										44	38	18	20						44	95	21	73		1		4.54545
										45	56	34	22						45	58	18	32	6	2	23.0769	7.69231
										46	83	26	44	13		33.3333			46	65	12	53
																			47	43	21	22
																			48	74	36	38
	# F1	Total	WGR	W	WG	Blk	%WG	%Blk		# F1	Total	WGR	W	WG	Blk	%WG	%Blk		# F1	Total	WGR	W	WG	Blk	%WG	%Blk
	41	2658	1407	1214	27	10	1.86981	0.692521		46	2872	1364	1428	46	34	3.1856	2.35457		48	2533	1027	1449	46	11	4.24354	1.01476
	Marker phenotypes: W, white eyes; Blk, black eyes; G, EGFP; R, DsRED.

## Sheet: Supplementary Data 2
	Supplemental Data 2. The split-SSA test for transgene elimination of the kmoDR0.7-SceI strain by the nuclease-providing nos-I-SceI strain. (Fig 1d-e)
	kmoDR0.7-SceI (A)									kmoDR0.7-SceI (B)									kmoDR0.7-SceI (C)
	# F1	Total	WGR	W	WG	Blk	%WG	%Blk		# F1	Total	WGR	W	WG	Blk	%WG	%Blk		# F1	Total	WGR	W	WG	Blk	%WG	%Blk
	1	49	24	24		1		4		1	60	29	30	1		3.33333			1	15	5	10
	2	64	29	35						2	74	29	45						2	75	36	32		7		16.2791
	3	60	29	30	1		3.33333			3	95	29	64		2		6.45161		3	82	28	52		2		6.66667
	4	68	11	38	19		63.3333			4	69	28	33	3	5	8.33333	13.8889		4	84	44	40
	5	1	1	0						5	100	50	49		1		1.96078		5	33	15	17	1		6.25
	6	30	17	12		1		5.55556		6	85	46	38		1		2.12766		6	16	8	8
	7	63	26	32	4	1	12.9032	3.22581		7	45	24	20		1		4		7	83	46	37
	8	79	38	38		3		7.31707		8	64	25	38		1		3.84615		8	95	40	55
	9	33	24	9						9	73	33	38		2		5.71429		9	89	40	46		3		6.97674
	10	93	69	24						10	78	40	38						10	31	17	14
	11	72	30	42						11	8	4	3		1		20		11	30	22	8
	12	82	50	32						12	71	40	31						12	74	40	33	1		2.43902
	13	65	38	27						13	72	30	41	1		3.22581			13	77	32	40	3	2	8.10811	5.40541
	14	69	40	28		1		2.43902		14	91	44	47						14	81	45	35		1		2.17391
	15	65	35	30						15	78	31	47						15	40	18	22
	16	72	46	26						16	65	31	33	1		3.125			16	60	32	27		1		3.0303
	17	70	35	35						17	60	42	12	1	5	2.08333	10.4167		17	66	29	30		7		19.4444
	18	95	44	51						18	57	28	29						18	73	4	62	1	6	9.09091	54.5455
	19	57	36	21						19	79	35	43	1		2.77778			19	65	27	32	5	1	15.1515	3.0303
	20	77	35	39		3		7.89474		20	76	25	45	5	1	16.129	3.22581		20	29	14	15
	21	83	38	37	8		17.3913			21	22	12	10						21	3	1	2
	22	55	20	17	10	8	26.3158	21.0526		22	50	30	20						22	85	43	41		1		2.27273
	23	63	30	32		1		3.22581		23	33	19	14						23	77	39	38
	24	11	7	4						24	40	11	25		4		26.6667		24	84	49	35
	25	59	28	29		2		6.66667		25	62	28	31		3		9.67742		25	40	20	20
	26	80	40	39	1		2.43902			26	64	20	44						26	26	13	8	1	4	5.55556	22.2222
	27	59	34	25						27	66	32	33		1		3.0303		27	79	31	47		1		3.125
	28	72	34	37		1		2.85714		28	69	38	27	3	1	7.14286	2.38095		28	59	25	34
	29	8	3	5						29	59	25	33		1		3.84615		29	83	38	45
	30	70	28	33		9		24.3243		30	2	1	1						30	37	20	16	1		4.7619
	31	63	29	31	1	2	3.125	6.25		31	18	9	7		2		18.1818		31	72	39	33
	32	58	41	17						32	72	38	32		2		5		32	59	27	28		4		12.9032
	33	93	45	47	1		2.17391			33	60	33	27						33	81	38	41	2		5
										34	61	28	30		3		9.67742		34	67	27	37		3		10
										35	17	6	11						35	50	31	19
										36	24	12	12						36	32	12	19		1		7.69231
										37	78	42	35		1		2.32558		37	77	37	38		2		5.12821
										38	64	28	34		2		6.66667		38	47	16	27	2	2	10	10
										39	71	39	32						39	76	39	37
										40	14	8	6
	# F1	Total	WGR	W	WG	Blk	%WG	%Blk		# F1	Total	WGR	W	WG	Blk	%WG	%Blk		# F1	Total	WGR	W	WG	Blk	%WG	%Blk
	33	2038	1034	926	45	33	4.04676	2.96763		40	2346	1102	1188	16	40	1.38169	3.45423		39	2332	1087	1180	17	48	1.47569	4.16667
	Marker phenotypes: W, white eyes; Blk, black eyes; G, EGFP; R, DsRED.

## Sheet: Supplementary Data 3
Supplementary Data 3 (panel 2c)
1pc SSA 0.7DR	G8 NHEJ	G8 SSA	G9 NHEJ	G9 SSA	G10 NHEJ	G10 SSA
	0.4902	1.4706	5.6338	3.0986	7.14	8.4
	0.9569	3.681	4.8257	2.4129	5	5
	0.7634	2.5751	4.8711	2.8653	7.61	10.2
		1.4354	2.3256	3.1008	5.31	3.54
				0.3717
1pc SSA 1.5DR	G8 NHEJ	G8 SSA	G9 NHEJ	G9 SSA	G10 NHEJ	G10 SSA
	3.6697	2.7523	1.1194	1.1194	4.32	2.16
	1.3793	1.4599	1.2876	2.4735	6.7	0.63
	2.9197	2.4631	0.7117	0.8584	1.06	7.14
	0.4926			2.847	4.6	3.19
						3.45

## Sheet: Supplementary Data 4
	Supplemental Data 4. The 1 piece-SSA test for transgene elimination from individual kmoDR0.7-nos-SceI females at the G10 generation. (Fig 2d)
	kmoDR0.7-nos-SceI (A)									kmoDR0.7-nos-SceI (B)									kmoDR0.7-nos-SceI (C)
	# F1	Total	WGR	W	WG	Blk	%WG	%Blk		# F1	Total	WGR	W	WG	Blk	%WG	%Blk		# F1	Total	WGR	W	WG	Blk	%WG	%Blk
	1	66	38	28						1	20	9	11						1	32	19	13
	2	62	38	24						2	75	41	34						2	56	30	26
	3	79	47	32						3	4	1	3						3	60	31	29
	4	85	49	36						4	60	24	36						4	11	2	9
	5	4	3	1						5	77	33	36		8		19.5122		5	26	11	15
	6	91	45	46						6	70	30	40						6	42	19	23
	7	84	47	37						7	86	41	45						7	41	22	19
	8	35	13	22						8	31	19	12						8	25	14	11
	9	82	39	43						9	85	42	43						9	54	27	27
	10	30	10	17		3		23.0769		10	60	37	23						10	55	29	26
	11	26	13	13						11	27	13	14						11	64	37	27
	12	83	29	46	8		21.6216			12	86	41	45						12	64	32	32
	13	68	31	37						13	53	28	25						13	40	29	11
	14	78	45	33						14	81	41	40						14	9	2	7
	15	23	13	10						15	86	45	41						15	52	28	24
	16	55	29	26						16	46	21	25						16	48	26	22
	17	58	31	27						17	3	2	1						17	66	29	37
	18	63	31	31		1		3.125		18	36	16	20						18	30	13	17
	19	58	34	24						19	32	13	19						19	4	2	2
	20	52	30	22						20	96	51	45						20	40	27	13
	21	64	22	40		2		8.33333		21	67	37	30						21	31	15	16
	22	65	35	30						22	2	1	1						22	30	15	15
	23	76	37	39						23	40	20	20						23	59	30	29
	24	31	15	12	4		21.0526			24	55	29	26						24	16	6	10
	25	57	29	28						25	45	22	22	1		4.34783			25	17	8	9
	26	88	47	41						26	74	45	29						26	31	14	17
	27	95	27	55	12	1	30	2.5		27	31	9	22						27	53	26	27
	28	60	30	30						28	35	13	22						28	39	23	16
	29	32	14	18						29	36	17	19						29	13	6	7
	30	52	14	31	7		33.3333			30	59	31	28						30	41	21	20
	31	72	27	37	8		22.8571			31	85	46	39						31	61	28	33
	32	83	47	36						32	16	6	10						32	70	38	32
	33	63	30	33						33	29	16	13						33	51	18	33
	34	24	14	10						34	75	36	39						34	43	19	24
	35	71	32	39						35	41	27	14						35	41	21	20
	36	86	45	41						36	74	37	37						36	38	17	21
	37	60	22	33	1	4	3.7037	14.8148		37	34	19	15						37	62	32	30
	38	44	17	27						38	61	24	37						38	40	26	14
	39	36	21	15						39	56	29	27						39	41	23	18
	40	69	36	33						40	67	32	35
	41	63	29	33	1		3.33333			41	47	21	26
	42	79	40	38	1		2.43902			42	85	43	42
	43	69	47	22						43	93	51	42
	44	60	37	23						44	82	44	37		1		2.22222
	45	83	42	38	3		6.66667			45	56	28	28
	46	21	14	7
	47	68	22	44	2		8.33333
	# F1	Total	WGR	W	WG	Blk	%WG	%Blk		# F1	Total	WGR	W	WG	Blk	%WG	%Blk		# F1	Total	WGR	W	WG	Blk	%WG	%Blk
	47	2853	1407	1388	47	11	3.20819	0.750853		45	2459	1231	1218	1	9	0.0805802	0.725222		39	1596	815	781	0	0	0	0
	Marker phenotypes: W, white eyes; Blk, black eyes; G, EGFP; R, DsRED.

## Sheet: Supplementary Data 5
	Supplemental Data 5. The 1 piece-SSA test for transgene elimination from individual kmoDR1.5-nos-SceI females at the G10 generation. (Fig 2e)
	kmoDR1.5-nos-SceI (A)									kmoDR1.5-nos-SceI (B)									kmoDR1.5-nos-SceI (C)
	# F1	Total	WGR	W	WG	Blk	%WG	%Blk		# F1	Total	WGR	W	WG	Blk	%WG	%Blk		# F1	Total	WGR	W	WG	Blk	%WG	%Blk
	1	62	31	31						1	39	28	11						1	45	22	23
	2	75	43	30		2		4.44444		2	55	28	27						2	63	34	29
	3	75	37	38						3	60	31	29						3	31	18	13
	4	73	41	32						4	29	19	10						4	40	16	24
	5	12	5	7						5	21	9	12						5	8	4	4
	6	27	12	15						6	29	16	13						6	71	31	34	3	3	8.10811	8.10811
	7	68	34	32		2		5.55556		7	55	30	25						7	66	30	36
	8	66	34	32						8	40	20	20						8	40	20	20
	9	70	40	30						9	34	18	16						9	36	18	18
	10	49	27	22						10	9	5	4						10	67	26	39		2		7.14286
	11	61	33	28						11	44	28	16						11	62	36	26
	12	66	38	28						12	51	32	19						12	17	11	6
	13	70	38	32						13	57	27	30						13	54	26	28
	14	71	46	25						14	38	11	22		5		31.25		14	57	26	31
	15	53	26	27						15	5	1	4						15	52	26	26
	16	69	42	27						16	36	19	17						16	45	15	30
	17	11	7	4						17	32	12	20						17	59	32	27
	18	57	28	23		6		17.6471		18	69	43	26						18	47	20	26		1		4.7619
	19	75	49	26						19	19	10	9						19	65	25	37	3		10.7143
	20	92	45	46		1		2.17391		20	9	5	4						20	50	16	32		2		11.1111
	21	55	35	19		1		2.77778		21	21	12	9						21	39	20	19
	22	59	30	29						22	43	23	20						22	21	10	11
	23	28	10	18						23	54	25	29						23	60	23	34	2	1	7.69231	3.84615
	24	75	38	37						24	22	11	11						24	63	31	32
	25	37	11	24	2		15.3846			25	28	16	12						25	30	17	13
	26	15	10	5						26	80	39	41						26	61	31	30
	27	55	30	25						27	5	4	1						27	74	25	36	13		34.2105
	28	64	26	37	1		3.7037												28	21	12	9
	29	56	27	29															29	50	30	20
	30	60	27	33															30	78	37	35		6		13.9535
	31	74	33	41															31	68	35	33
	32	66	28	36		2		6.66667											32	60	22	37		1		4.34783
	33	54	26	28															33	63	31	32
	34	67	31	36															34	29	17	12
	35	55	17	38
	36	55	28	27
	37	53	20	33
	38	73	34	36		3		8.10811
	39	76	41	35
	40	60	36	24
	41	57	34	23
	42	76	26	35		15		36.5854
	43	80	34	46
	44	53	23	29	1		4.16667
	# F1	Total	WGR	W	WG	Blk	%WG	%Blk		# F1	Total	WGR	W	WG	Blk	%WG	%Blk		# F1	Total	WGR	W	WG	Blk	%WG	%Blk
	44	2605	1311	1258	4	32	0.296956	2.37565		27	984	522	457	0	5	0	0.948767		34	1692	793	862	21	16	2.53012	1.92771
	Marker phenotypes: W, white eyes; Blk, black eyes; G, EGFP; R, DsRED.

## Sheet: Supplementary Data 6
Supplementary Data 6 (Figure 3b)
I-AniI	F0m-F1m	F0m-F1f	F0f-F1m	F0f-F1f
	4.72	10.6	16.6	31
	3.84	12	19.4	17.1
	3.24	6.15	23.8	17.9
I-SceI	F0m-F1m	F0m-F1f	F0f-F1m	F0f-F1f
	0.18	0.19	0.42	0.33
	0.09	0.11	0.08	0.12
	0	0.27	0.55	0.72

## Sheet: Supplementary Data 7
	Supplemental Data 7. The split-SSA test for transgene elimination of the kmoDR0.7-SceI strain by the nuclease-providing nos-I-SceI strain. (Fig 5c)
	kmoDR0.7-SceI (A)									kmoDR0.7-SceI (B)									kmoDR0.7-SceI (C)
	# F1	Total	WGR	W	WG	Blk	%WG	%Blk		# F1	Total	WGR	W	WG	Blk	%WG	%Blk		# F1	Total	WGR	W	WG	Blk	%WG	%Blk
	1	47	44	47	3		6.38298			1	61	30	31						1	65	40	25
	2	41	44	41						2	81	38	43						2	98	53	45
	3	47	47	47						3	68	32	34		2		5.88235		3	79	50	29
	4	47	32	46		1		3.0303		4	48	29	19						4	106	38	67	1		2.5641
	5	7	5	7						5	48	23	24	1		4.16667			5	7	4	3
	6	56	53	56						6	25	13	11	1		7.14286			6	48	22	26
	7	16	20	16						7	57	25	32						7	83	38	45
	8	21	11	21						8	61	42	18		1		2.32558		8	44	13	31
	9	91	50	41						9	66	37	29						9	77	32	45
	10	90	37	53						10	45	17	26	1	1	5.26316	5.26316		10	52	37	15
	11	79	39	35	4	1	9.09091	2.27273		11	84	39	45						11	60	32	26		2		5.88235
	12	76	27	45	1	3	3.22581	9.67742		12	75	38	36	1		2.5641			12	86	42	41		3		6.66667
	13	11	2	9						13	98	30	60		8		21.0526		13	69	36	33
	14	91	37	50	4		9.7561			14	79	39	37	3		7.14286			14	71	35	36
	15	103	46	56	1		2.12766			15	69	36	33						15	31	19	11	1		5
	16	72	41	30		1		2.38095		16	77	32	40	5		13.5135			16	67	33	31	3		8.33333
	17	77	40	37						17	81	40	40	1		2.43902			17	79	40	37		2		4.7619
	18	79	41	38						18	74	30	39	5		14.2857			18	65	28	35		2		6.66667
	19	32	14	18						19	77	34	41	1	1	2.77778	2.77778		19	96	61	35
	20	73	46	27						20	82	40	42						20	98	46	51		1		2.12766
	21	82	44	38						21	81	38	31	12		24			21	75	28	45	1	1	3.33333	3.33333
	22	72	37	35						22	83	39	44						22	77	37	37		3		7.5
	23	77	37	40						23	67	30	36		1		3.22581		23	81	43	37		1		2.27273
	24	70	38	29	3		7.31707			24	78	38	40						24	107	50	57
	25	77	35	42						25	66	32	34						25	76	33	42	1		2.94118
	26	88	45	43						26	81	45	32	4		8.16327			26	58	32	26
	27	89	51	38						27	78	27	40	6	5	15.7895	13.1579		27	85	46	37		2		4.16667
	28	100	46	53		1		2.12766		28	99	38	56	5		11.6279			28	67	41	26
	29	81	47	34						29	53	30	22		1		3.22581		29	80	30	48	2		6.25
	30	72	30	35	2	5	5.40541	13.5135		30	69	34	35						30	68	24	41	2	1	7.40741	3.7037
	31	58	29	29						31	69	31	38						31	31	20	11
	32	106	56	49		1		1.75439		32	78	38	38		2		5		32	60	32	27		1		3.0303
	33	82	49	32		1		2											33	80	37	42	1		2.63158
	34	52	29	22		1		3.33333											34	52	24	28
	35	87	41	45		1		2.38095											35	9	4	5
	36	84	40	41	3		6.97674												36	52	24	28
																			37	75	26	49
																			38	60	37	23
																			39	71	34	37
																			40	65	27	32		6		18.1818
	# F1	Total	WGR	W	WG	Blk	%WG	%Blk		# F1	Total	WGR	W	WG	Blk	%WG	%Blk		# F1	Total	WGR	W	WG	Blk	%WG	%Blk
	36	2433	1330	1325	21	16	1.53621	1.17045		32	2258	1064	1126	46	22	4.0636	1.94346		40	2710	1328	1345	12	25	0.879121	1.8315
	Marker phenotypes: W, white eyes; Blk, black eyes; G, EGFP; R, DsRED.

## Sheet: Supplementary Data 8
	Supplemental Data 8. The split-SSA test for transgene elimination of the kmoDR1.5-AniI strain by the nuclease-providing nos-I-AniI strain. (Fig 5d)
	kmoDR1.5-AniI (A)									kmoDR1.5-AniI (B)									kmoDR1.5-AniI (C)
	# F1	Total	WGR	W	WG	Blk	%WG	%Blk		# F1	Total	WGR	W	WG	Blk	%WG	%Blk		# F1	Total	WGR	W	WG	Blk	%WG	%Blk
	1	70	15	45	10		40			1	80	3	38	39		92.8571			1	52		39	13		100
	2	90	17	62	11		39.2857			2	70	1	61	8		88.8889			2	80	6	63	10	1	58.8235	5.88235
	3	84	14	63	7		33.3333			3	78	13	48	17		56.6667			3	73	8	57	8		50
	4	4		4						4	81	6	67	2	6	14.2857	42.8571		4	88	21	50	17		44.7368
	5	56	11	41	4		26.6667			5	69	13	49	7		35			5	37	6	26	5		45.4545
	6	84	5	67	2	10	11.7647	58.8235		6	72	25	42	5		16.6667			6	70	16	49	5		23.8095
	7	73	12	46	15		55.5556			7	77	7	57	13		65			7	79	5	66	8		61.5385
	8	76	26	41	9		25.7143			8	85	34	44	7		17.0732			8	65	14	42	9		39.1304
	9	16	1	12	3		75			9	67	14	48	5		26.3158			9	63	11	49	3		21.4286
	10	89	8	57	24		75			10	65	2	43	20		90.9091			10	58	10	30	18		64.2857
	11	61	19	40	2		9.52381			11	57	15	33	9		37.5			11	74	15	44	12	3	40	10
	12	62	3	41	17	1	80.9524	4.7619		12	72	7	45	20		74.0741			12	82		69	13		100
	13	66	5	57	4		44.4444			13	75	28	46	1		3.44828			13	70	9	44	17		65.3846
	14	72	4	44	24		85.7143			14	79	8	51	20		71.4286			14	91	15	63	13		46.4286
	15	89	30	55	4		11.7647			15	73	24	46	3		11.1111			15	65	4	45	16		80
	16	90	23	60	7		23.3333			16	61	1	58	2		66.6667			16	75	13	39	23		63.8889
	17	73	19	47	7		26.9231			17	70	9	52	9		50			17	73	18	43	12		40
	18	74	13	57	4		23.5294			18	64	3	37	24		88.8889			18	75	12	58	5		29.4118
	19	73	14	36	23		62.1622			19	76	6	55	15		71.4286			19	62	22	30	10		31.25
	20	66	14	47	4	1	21.0526	5.26316		20	74	12	54	8		40			20	64	11	41	11	1	47.8261	4.34783
	21	77	2	61	14		87.5			21	75	15	51	9		37.5			21	98	11	52	35		76.087
	22	92	21	66	5		19.2308			22	79	24	45	10		29.4118			22	31	9	19	3		25
	23	44	9	28	7		43.75			23	19	4	13	2		33.3333			23	86	16	55	15		48.3871
	24	54	4	28	22		84.6154			24	77	6	64	7		53.8462			24	75	17	41	17		50
	25	82		38	44		100			25	62	7	42	13		65			25	77	25	47	5		16.6667
	26	69	14	43	10	2	38.4615	7.69231		26	55	7	36	12		63.1579			26	85	9	76
	27	24	2	14	8		80			27	2	1	1						27	58		40	18		100
	28	49	2	35	12		85.7143			28	79	17	61	1		5.55556			28	70	17	50	3		15
	29	35		30	5		100			29	65	12	39	14		53.8462			29	60	11	31	18		62.069
	30	43	6	21	16		72.7273			30	64	10	36	18		64.2857			30	77	13	48	15	1	51.7241	3.44828
	31	42	4	34	4		50			31	58		44	14		100			31	30	2	20	8		80
	32	42	7	24	11		61.1111			32	79	12	60	7		36.8421			32	70	11	53	6		35.2941
	33	72	1	52	19		95			33	75	10	42	23		69.697			33	74	32	39	3		8.57143
	34	65	29	32	4		12.1212			34	78	13	48	12	5	40	16.6667		34	102	32	59	11		25.5814
	35	60	11	30	19		63.3333			35	61	6	38	17		73.913			35	77	10	66	1		9.09091
	36	61	2	38	21		91.3043			36	90	9	81						36	62	3	48	11		78.5714
	37	65	9	51	5		35.7143			37	68	21	33	14		40			37	80	20	56	4		16.6667
	38	77	7	53	17		70.8333			38	46	16	25	5		23.8095			38	77	25	39	13		34.2105
	39	57		50	7		100			39	80	7	63	10		58.8235			39	74	16	37	21		56.7568
	40	21	2	11	8		80			40	72	9	59	4		30.7692			40	60	14	39	7		33.3333
	41	64	11	19	34		75.5556			41	82	23	54	5		17.8571			41	56	6	36	14		70
	42	56	10	41	5		33.3333			42	74	15	45	14		48.2759			42	76	7	44	24	1	75	3.125
	43	77	24	41	12		33.3333			43	66	27	38	1		3.57143			43	97	12	84	1		7.69231
	44	62	8	40	14		63.6364												44	62	5	39	18		78.2609
	# F1	Total	WGR	W	WG	Blk	%WG	%Blk		# F1	Total	WGR	W	WG	Blk	%WG	%Blk		# F1	Total	WGR	W	WG	Blk	%WG	%Blk
	44	2758	438	1802	504	14	52.7197	1.46444		43	2951	502	1992	446	11	46.5068	1.14703		44	3110	539	2065	499	7	47.7512	0.669856
	Marker phenotypes: W, white eyes; Blk, black eyes; G, EGFP; R, DsRED.
